# Supplementary material for: Computational Analysis of the Ligand-Binding Sites of the Molecular Chaperone OppA from Yersinia pseudotuberculosis
Source: Int J Mol Sci. 2023 Feb 16;24(4):4023. doi: 10.3390/ijms24044023 (PMC9967938; doi:10.3390/ijms24044023)
Supplement: Supplementary file 1 [file ijms-24-04023-s001.zip]

Archive with 1 entries (1 files):
- ijms-2119095-supplementary.pdf
